# Supplementary material for: E2 Ubiquitin-Conjugating Enzymes Regulates Dengue Virus-2 Replication in Aedes albopictus
Source: Microorganisms. 2024 Dec 5;12(12):2508. doi: 10.3390/microorganisms12122508 (PMC11676440; doi:10.3390/microorganisms12122508)
Supplement: Supplementary file 1 [file microorganisms-12-02508-s001.zip]

Archive with 1 entries (1 files):
- microorganisms-3305952-supplementary.pdf
